# Supplementary material for: Calculation of external climate costs for food highlights inadequate pricing of animal products
Source: Nat Commun. 2020 Dec 15;11:6117. doi: 10.1038/s41467-020-19474-6 (PMC7738510; doi:10.1038/s41467-020-19474-6)
Supplement: Supplementary file 4 — Source Data [file 41467_2020_19474_MOESM4_ESM.xlsx]

## Sheet: Overview
	overview
	1.	Legend
	2.	Production Data
	3.	List of Assumptions
	4.	Source List
	5.	Study Ranking
	6.	Emission Values
	7.	Tables
	8.	Figures

## Sheet: 1. Legend
	attribute	meaning
	key figures	Next to each value is a "key figure" in lower case. This usually indicates the source of the value (see source list). If it is a self-calculated value, it is assigned the key figure "999".
	color	The color of the value/key figure has the following meaning:
	black	normal value
	violett	This value is based on specific assumptions (see list of assumptions).

## Sheet: 2. Production Data
STUDY DATA								SOURCE DATA																																									ADDITIONAL SOURCE DATA
								total values																												thereof:
																																				foodstuff						fodder		other (industry-, energyplants etc.)
								crop area						yield		quantity						producer price														quantity						quantity		crop area		quantity
Broad Category	Narrow Category	Food-specific	Total production quantity (in 1,000t)	Share in broad category	Share in narrow category	Producer Prices (in €/t)		in 1000 ha						in t / ha		in 1000t						€/ha		€ / t						gesamt in Mio.€						in 1000t						in 1000t		in 1000 ha		in 1000t
			conv.			conv.	org.	GESAMT		KONV		BIO				GESAMT		KONV		BIO		GESAMT		GESAMT		KONV		BIO		GESAMT		KONV		BIO		GESAMT		KONV		BIO
1. Plant-based			48893.9			144.363	364.488									91926.4		90167.9		1758.07
	1.1. Vegetables		3306.82	0.0676326		685.478	1097.38									3596.29	111	3306.82	999	289.475	138					685.478	Annahme 2	1097.38	Annahme 2							3596.29	999	3306.82	999	289.475	999
		1.1.1 field vegetables	3166.23		0.976016			111.283	111	100.784	999	10.4997	138			3439.61	111	3166.23	999	273.379	138	22199	113			685.478	999	1097.38	999	2470.38	999	2170.38	999	300	902	3439.61	999	3166.23	999	273.379	999
		1.1.2. tomatoes	77.8049		0.023984											85.2867	146	77.8049	999	7.4818	147															85.2867	999	77.8049	999	7.4818	999
		1.1.3 other	62.7859													71.4	111	62.7859	999	8.6141	147															71.4	111	62.7859	999	8.6141	147
	1.2. Fruit		1183.48	0.0242051		496.84	571.871									1351.84	111	1183.48	999	167.87	999			505.977	999	496.84	999	571.871	999	684	902	588	999	96	902	1351.84	999	1183.48	999	167.87	999
		1.2.1. fruit	1183.48		1											1351.84	111	1183.48	999	167.87	999									684	902	588	999	96	902	1351.84	999	1183.48	999	167.87	999
		1.2.2. other	0													0		0		0
	1.3. Cereal		15935.6	0.325922		91.0238	306.864	6325	103					7.18	106	45413.5	999	44647.7	999	765.812	999			94.6635	999	91.0238	999	306.864	999	4299	902	4064	999	235	902	16208.9	999	15935.6	999	273.333	999	25219.7	900	555	904	3984.9	999
		1.3.1. rye	732.732		0.0459809									5.56	101	3173.8	101	3033.8	999	140	140															766.546	999	732.732	999	33.8132	999	1891	900	92.8515	Annahme 3	516.254	999
		1.3.2. wheat	13025.6		0.81739									7.64	101	24463.8	101	24162.8	999	301	140															13187.9	999	13025.6	999	162.262	999	9141	900	279.442	Annahme 3	2134.94	999
		1.3.3. oat	100.787		0.00632463			115.5	103					4.64	106	535.92	999	441.92	999	94	140															122.225	999	100.787	999	21.4382	999	300	900	24.5033	Annahme 3	113.695	999
		1.3.4. barley	2080.01		0.130526									6.69	101	10730.5	101	10630.5	999	100	140															2099.57	999	2080.01	999	19.5664	999	8467	900	24.5033	Annahme 3	163.927	999
		1.3.5. other	0											6.05	101	6509.48	999	6378.67	999	130.812	999															32.7203	999	0	999	33	999	5420.68	999			1056.08	999
	1.4. Root Crops		26384.4	0.539625		81.0649	298.264									36269.3	999	35897.1	999	372.153	999			83.2936	999	81.0649	999	298.264	999	3021	999	2910	999	111	902	26657.9	999	26384.4	999	273.532	999	4023.97	999	83.614	999	5587.44	999
		1.4.1. potatoes	8577.05		0.999131									44.42	106	10772.1	106	10591.5	999	180.6	419									2195	902	2111	999	84	902	8723.3	999	8577.05	999	146.251	999	951	420	24.714	904	1097.8	999
		1.4.2. other	17799.8					334.5	104	331.987	999	2.513	105	76.2248	999	25497.2	106	25305.6	999	191.553	999									826	902	799	999	27	902	17934.6	999	17799.8	999	134.737	999	3072.97	901	58.9	904	4489.64	999
	1.5. Legumes		428.223	0.00875822		18.0306	133.19	196.717	104, 145	156.918	999	39.799	103, 147			619.282	104, 108, 145	499.153	999	120.129	103, 108, 147			40.3694	999	18.0306	999	133.19	999	25	902	9	999	16	902	531.282	999	428.223	999	103.059	999	88	420	0	Annahme 1	0	Annahme 1
		1.5.1. beans	148.201		1			83.2	104	58.1	999	25.1	103	2.97329	108	247.378	999	172.748	999	74.6297	999															212.226	999	148.201	999	64.0248	999	35.1524	999
		1.5.2. other	280.022													371.904	999	326.404	999	45.4993	999															319.056	999	280.022	999	39.0339	999
	1.6. Oilseeds		1655.38	0.0338566		366.456	422.239	1393.1	104	1380.4	999	12.7	103	3.35669	999	4676.2	122	4633.57	999	42.6299	999			366.965	999	366.456	999	422.239	999	1716	902	1698	999	18	902	1670.61	999	1655.38	999	15.2299	999	36.446	801	863.24	MAX	2969.15	MAX
		1.6.1. rapeseed	1594.73		1			1325.7	104	1320.5	999	5.2	103	3.45668	108	4580	108	4564.55	999	15.4528	999															1600.13	999	1594.73	999	5.39878	999	34.782	801	852	904	2945.09	MAX
		1.6.2. other	60.6513					67.4	999	59.9	999	7.5	999	2.14	108	96.2	999	69.0229	999	27.1771	999															70.4824	999	60.6513	999	9.83109	999	1.664	801	11.24	MAX	24.0536	MAX
2. Animal			8901.42			1655.43	3409.79									9073.78		8901.42		172.358
	2.1. Eggs		716.12	0.08045		1208.51	3416.17									797	420	716.12	999	80.88	419			1432.54	999	1208.51	999	3416.17	999	1141.74	999	865.436	999	276.3	419	797	420	716.12	999	80.88	419
		2.1.1. eggs	716.12		1											797	420	716.12	999	80.88	419									1141.74	419	865.436	999	276.3	419	797	420	716.12	999	80.88	419
		2.1.2. other	0													0	999	0	999	0	999									0	999	0	999	0	999	0	999	0	999	0	999
	2.2. Poultry		1510	0.169635		1722.62	2312.51									1526.77	201	1510	999	16.7783	419			1729.1	999	1722.62	999	2312.51	999	2639.95	905	2601.15	999	38.8	419	1526.77	201	1510	999	16.7783	419
		2.2.1. broilers	1510		1											1526.77	201	1510	999	16.7783	419									2639.95	905	2601.15	999	38.8	419	1526.77	201	1510	999	16.7783	419
		2.2.2. other	0													0	999	0	999	0	999									0	999	0	999	0	999	0		0	999	0	999
	2.3. Ruminants		1116.41	0.125419		3383.39	3898.47									1168.61	999	1116.41	999	52.2	999			3406.4	999	3383.39	999	3898.47	999	4025.77	999	3822.27	999	203.5	419	1168.61	999	1116.41	999	52.2	999
		2.3.1. beef	1098.47		1											1147.07	201	1098.47	999	48.6	418			3371.03	999	3354.68	999	3740.74	999	3866.82	905	3685.02	999	181.8	419	1147.07	201	1098.47	999	48.6	418
		2.3.2. other	17.935													21.535	201	17.935	999	3.6	419			5290	420	5141.91	999	6027.78	999	158.949	905	137.249	999	21.7	419	21.535	201	17.935	999	3.6	419
	2.4. Pork		5558.9	0.624496		1347.72	3608.89									5581.4	201	5558.9	999	22.5	419			1500	420	1347.72	999	3608.89	999	7573.05	905	7491.85	999	81.2	419	5581.4	201	5558.9	999	22.5	419
		2.4.1. pork	5558.88		1											5581.38	201	5558.88	999	22.5	419									7573.05	905	7491.85	999	81.2	419	5581.38	201	5558.88	999	22.5	419
		2.4.2. other	0.024													0.024	999	0.024	999	0	999									0	999	0	999	0	999	0.024	999	0.024	999	0	999
3. Dairy			31736.2			264	477									32550		31736.2		813.75
	3.1. Milk		31736.2	1		264	477									32550	420	31736.2	999	813.75	419			269.325	999	264	420	477	420	8766.53	999	8378.37	999	388.159	999	32550	420	31736.2	999	813.75	419
		3.1.1. milk	31736.2		1											32550	420	31736.2	999	813.75	419									8766.53	999	8378.37	999	388.159	999	32550	420	31736.2	999	813.75	419
		3.1.2. other	0													0	999	0	999	0	999									0	999	0	999	0	999	0	999	0	999	0	999
																		CONV TOTAL		ORG TOTAL
																		130806		2744.18
[truncated: 5 more columns]

## Sheet: 3. List of Assumptions
	list of assumptions
	#
	1	assumed value - negligible-small value is assumed to be zero
	2	Assumed value - as no prices for conv and org production were available for the category "Gemüse unter hohen Schutzabdeckungen" [vegetables under high protection], values of field vegetables were assumed
	3	Assumed value: quantities for industrial and energy crops derived from values for bioethanol (see "further data") // Source 903 (see list of sources)
	4	Assumed value - Calculated from the existing values: "Erbsen, Bohnen" [peas, beans]

## Sheet: 4. Source List
number in the data framework
	publisher	registered office	title	publishing date	last checked	article number	technical series, series	URL
101.108	Statistisches Bundesamt	Wiesbaden	Land- und Forstwirtschaft, Fischerei. Wachstum und Ernte. Feldfrüchte.	2017-05-24	2020-10-13	2030321167164	Fachserie 3, Reihe 3.2.1	https://www.statistischebibliothek.de/mir/servlets/MCRFileNodeServlet/DEHeft_derivate_00032790/2030321167164.pdf
103	Statistisches Bundesamt	Wiesbaden	Land- und Forstwirtschaft, Fischerei. Bodennutzung der Betriebe.	2017-05-19	2020-10-13	2030212167004	Fachserie 3, Reihe 2.1.2	https://www.statistischebibliothek.de/mir/servlets/MCRFileNodeServlet/DEHeft_derivate_00033418/2030212167004_ergaenzt05022018.pdf
104	Statistisches Bundesamt	Wiesbaden	Land- und Forstwirtschaft, Fischerei. Bodennutzung der Betriebe.	2017-05-12	2020-10-13	2030312167004	Fachserie 3, Reihe 3.1.2	https://www.statistischebibliothek.de/mir/servlets/MCRFileNodeServlet/DEHeft_derivate_00033419/2030312167004_ergaenzt05022018.pdf
105	Statistisches Bundesamt	Wiesbaden	Land- und Forstwirtschaft, Fischerei. Betriebe mit ökologischem Landbau. Agrarstrukturerhebung	2017-06-28	2020-10-13	2030221169004	Fachserie 3, Reihe 2.2.1	https://www.statistischebibliothek.de/mir/servlets/MCRFileNodeServlet/DEHeft_derivate_00033432/2030221169004_ergaenzt28022018.pdf
106	Statistisches Bundesamt	Wiesbaden	Land- und Forstwirtschaft, Fischerei. Wachstum und Ernte. Feldfrüchte.	2017-05-24	2020-10-13	2030321167164	Fachserie 3, Reihe 3.2.1	https://www.statistischebibliothek.de/mir/servlets/MCRFileNodeServlet/DEHeft_derivate_00032790/2030321167164.pdf
111.145	Statistisches Bundesamt	Wiesbaden	Land- und Forstwirtschaft, Fischerei. Gemüseerhebung. Anbau und Ernte von Gemüse und Erdbeeren.	2017-03-03	2020-10-13	2030313167004	Fachserie 3, Reihe 3.1.3	https://www.statistischebibliothek.de/mir/servlets/MCRFileNodeServlet/DEHeft_derivate_00032786/2030313167004.pdf;jsessionid=7A4B4B31D1C01EB357F5E428A306FBCA
113	Kuratorium für Technik und Bauwesen in der Landwirtschaft e.V.	Darmstadt	Standarddeckungsbeiträge.	unknown	2020-10-13	unknown	unknown	http://daten.ktbl.de/sdb/jahre.do?selectedWiJahr=2015%2F16&selectedAction=Ergebnistabelle
122	Statistisches Bundesamt der Europäischen Union	Luxemburg	Landwirtschaftliche Gesamtrechnung - Werte zu jeweiligen Preisen	2017-12-15	2020-10-13	unknown	unknown	https://data.europa.eu/euodp/de/data/dataset/uLrJZE2PQkMHod6feE8gXQ
137	Statistisches Bundesamt	Wiesbaden	Land- und Forstwirtschaft, Fischerei. Wachstum und Ernte. Baumobst.	2017-01-04	2020-10-13	2030321167144	Fachserie 3, Reihe 3.2.1	https://www.statistischebibliothek.de/mir/servlets/MCRFileNodeServlet/DEHeft_derivate_00029308/2030321167144.pdf;jsessionid=252DAF50CB6E746A45010E9968516E3D
138.147	Statistisches Bundesamt	Wiesbaden	Land- und Forstwirtschaft, Fischerei. Gemüseerhebung. Anbau und Ernte von Gemüse und Erdbeeren.	2017-03-03	2020-10-13	2030313167004	Fachserie 3, Reihe 3.1.3	https://www.statistischebibliothek.de/mir/servlets/MCRFileNodeServlet/DEHeft_derivate_00032786/2030313167004.pdf
140	Agrarmarkt Informations-Gesellschaft mbH	Bonn	Bio-Getreideernte	2017-11-14	2020-10-13	2017_46-OL-I-243	Ausgabe 2017	https://www.ami-informiert.de/ami-maerkte/maerkte/ami-maerkte-oekolandbau/meldungen/single-ansicht?tx_aminews_singleview%5Baction%5D=show&tx_aminews_singleview%5Bcontroller%5D=News&tx_aminews_singleview%5Bnews%5D=4682&cHash=504a765e7d3f3ce2d37d451bcaa1f3a5
146	Statistisches Bundesamt	Wiesbaden	Land- und Forstwirtschaft, Fischerei. Obst, Gemüse, Gartenbau. Betriebe, Anbauflächen, Erträge und Erntemengen von Gemüse 2016.	2017-03-03	2020-10-13	2030313167004	Fachserie 3, Reihe 3.1.3	https://www.statistischebibliothek.de/mir/servlets/MCRFileNodeServlet/DEHeft_derivate_00032786/2030313167004.pdf;jsessionid=7A4B4B31D1C01EB357F5E428A306FBCA
201	Statistisches Bundesamt	Wiesbaden	Land- und Forstwirtschaft, Fischerei. Tiere und tierische Erzeugung. Gewerbliche Schlachtungen.	2017-08-02	2020-10-13	2030400167004	Fachserie 3 Reihe 4	https://www.statistischebibliothek.de/mir/servlets/MCRFileNodeServlet/DEHeft_derivate_00033286/2030400167004_akt30112017.pdf
408	Statistisches Bundesamt der Europäischen Union	Luxemburg	Verkaufspreise pflanzlicher Produkte (absolute Preise) - jährlicher Preis (ab 2000)	2017-08-31	2020-10-13	unknown	unknown	https://ec.europa.eu/eurostat/databrowser/view/tag00062/default/table?lang=de
418	Ernährungs- und Landwirtschaftsorganisation der Vereinten Nationen	Rom	Prices.	unknown	2020-10-13	unknown	unknown	http://www.fao.org/prices/en/
419	Agrarmarkt Informations-Gesellschaft mbH	Bonn	Markt Studie. Strukturdaten im ökologischen Landbau in Deutschland 2016. Bodennutzung, Tierhaltung und Verkaufserlöse.	2017-09-01	2020-10-13	unknown	unknown	https://www.oekolandbau.de//fileadmin/redaktion/dokumente/service/Zahlen/AMI_Marktstudie_Bio-Strukturdaten_2016.pdf
420	Agrarmarkt Informations-Gesellschaft mbH	Bonn	AMI Markt Report - Fakten und Trends 2017	2016-12-02	2020-10-13	ISSN 1869-8271	Ausgabe 2017	Buch
801	Bundesanstalt für Landwirtschaft und Ernährung	München	Informationen für Marktakteure. Futter. Monatliche Ergebnisse Wirtschaftsjahr 2016/2017.	24.05.2017-25.08.2017	2020-10-13	unbekannt	Wirtschaftsjahr 2016/2017	http://www.ble.de/DE/BZL/Daten-Berichte/Futter/_functions/TabelleMonatlicheErgebnisse2016-2017.html?nn=9764126
900	BLE - Bundesanstalt für Landwirtschaft und Ernährung	Bonn	Jährliches Futteraufkommen 2016/2017	unknown	2020-10-13	unknown	unknown	https://www.ble.de/DE/BZL/Daten-Berichte/Futter/Futter_node.html;jsessionid=BFDAE7AEA9B1356D1532A155A9000C3A.2_cid325
901	Agrarmarkt Informations-Gesellschaft mbH	Bonn	AMI-MarktBilanz_Getreide-Oelsaaten-Futtermittel_2018_eBook.pdf // Tabelle 6.10, S. 136	2018-03-14	2020-10-13	ISSN 1869-9693	unknown	Buch
902	BOELW - Bund Ökologische Lebensmittelwirtschaft	Berlin	Die Bio Branche 2018	2018-02-01	2020-10-13	unknown	unknown	https://www.boelw.de/service/mediathek/broschuere/die-bio-branche-2018/
903	Agrarmarkt Informations-Gesellschaft mbH	Bonn	AMI-MarktBilanz_Getreide-Oelsaaten-Futtermittel_2018_eBook.pdf // Tabelle 5.13	2018-03-14	2020-10-13	unknown	unknown	Buch
904	FNR - Fachagentur Nachwachsender Rohstoffe e.V.	Gülzow-Prüzen	ANBAU UND VERWENDUNG NACHWACHSENDER ROHSTOFFE IN DEUTSCHLAND	2018-03-01	2020-10-13	FKZ 22004416	unknown	https://fnr.de/fileadmin/fnr/pdf/mediathek/22004416.pdf
905	Bundesministerium für Ernährung und Landwirtschaft	Berlin	Verkaufserlöse der Landwirtschaft nach Erzeugnissen 2016	unknown	2020-10-13	unknown	unknown	https://www.bmel-statistik.de/landwirtschaft/landwirtschaftliche-gesamtrechnung/

## Sheet: 5. Study Ranking
Ranking			1	2	3	4	5	6	7	9	10
basis year (lower bound)			1996	1998	2000	2002	2004	2006	2008	2010	2012
		source								Publishing Year (PY)				Citations per Year (CY)				SJR			sum	weighting	diff org/conv	diff*weighting
			country	method	produce	page	estimation method	regional coverage	system boundaries	Year	Year of Data Collection	Rating	0.333333	Total	per year	Rating	0.333333	SJR	Rating	0.333333
org/conv CO2	Plant-based	Aguilera, Eduardo; Guzmán, Gloria; Alonso, Antonio (2015): Greenhouse gas emissions from conventional and organic cropping systems in Spain. II. Fruit tree orchards. In: Agronomy for Sustainable Development 35 (2), S. 725–737. DOI: 10.1007/s13593-014-0265-y.	Spain	LCA	citrus, fruits	p. 730	LCA based on data from interviews and estimation of soil carbon sequestration	Spain	namely: cradle to farmgate; inlcuding machinery, excluding buildings	2015	2012	10	3.33333	34	11	3	1	1.763	10	3.33333	7.66667	0.255556	0.49	0.125222
		Aguilera, Eduardo; Guzmán, Gloria; Alonso, Antonio (2015): Greenhouse gas emissions from conventional and organic cropping systems in Spain. I. Herbaceous crops. In: Agronomy for Sustainable Development 35 (2), S. 713–724. DOI: 10.1007/s13593-014-0267-9.	Spain	LCA	cereals, legumes, open veg., greenhouse veg.	p. 719	LCA based on data from farmer interviews and published conversion factors	Spain	namely: cradle to farmgate; inlcuding machinery, excluding buildings	2015	0	10	3.33333	28	9	3	1	1.763	10	3.33333	7.66667	0.255556	0.45	0.115
		Cooper, J. M.; Butler, G.; Leifert, C. (2011): Life cycle analysis of greenhouse gas emissions from organic and conventional food production systems, with and without bio-energy options. In: NJAS - Wageningen Journal of Life Sciences 58 (3-4), S. 185–192. DOI: 10.1016/j.njas.2011.05.002.	UK	LCA	crops	p. 189	field trial: data from empiric data gathered at site, and estimated emissions using published default emission factors (see Table 2, p. 187); 6ha (Bilsborrow et al. 2013)	Nafferton, UK	baseline scenarios: direct and indirect emissions, boundary at farm gate; comparable with cradle to farmgate; included machinery production; unsure if farm housing was included.	2011	2005.5	8	2.66667	47	7	2	0.666667	0.292	2	0.666667	4	0.133333	0.42	0.056
		Küstermann, Björn; Kainz, Maximilian; Hülsbergen, Kurt-Jürgen (2008): Modeling carbon cycles and estimation of greenhouse gas emissions from organic and conventional farming systems. In: Renewable Agriculture and Food Systems 23 (01), S. 38–52. DOI: 10.1017/S1742170507002062.	Germany	field study	arable	p.48	modelling applied in experimental farm Scheyern	Germany, Oberbayern (South)	direct and indirect input is considered (excluding buildings) --> comparable with cradle to farmgate	2008	2000.5	7	2.33333	124	12	3	1	0.598	4	1.33333	4.66667	0.155556	0.72	0.112
		Reitmayr, Thomas (1995): Entwicklung eines rechnergestützten Kennzahlensystems zur ökonomischen und ökologischen Beurteilung von agrarischen Bewirtschaftungsformen - dargestellt an einem Beispiel. Holm: AgriMedia (Agrarwirtschaft Sonderheft, 147).	Germany		wheat, potatoe					1995	0	0	0	38	2	1	0.333333	0	1	0.333333	0.666667	0.0222222	0.63	0.014
		Tuomisto, H. L.; Hodge, I. D.; Riordan, P.; Macdonald, D. W. (2012): Comparing global warming potential, energy use and land use of organic, conventional and integrated winter wheat production. In: Ann Appl Biol 161 (2), S. 116–126. DOI: 10.1111/j.1744-7348.2012.00555.x.	EU	LCA	arable	SI, Table S.1 (min values)	LCA simulation	UK (but data was enhanced with europe-wide estimations and studies)	productioon of indirect inputs (machinery and precursors), direct inputs (farming operations, crop cooling and drying); excluded: production of farm buildings	2012	2004.5	9	3	29	5	2	0.666667	0.932	5	1.66667	5.33333	0.177778	0.36	0.064
																					30			0.486222	0.57014
	Animal	Basset-Mens, Claudine; van der Werf, Hayo M.G. (2005): Scenario-based environmental assessment of farming systems. The case of pig production in France. In: Agriculture, Ecosystems & Environment 105 (1-2), S. 127–144. DOI: 10.1016/j.agee.2004.05.007.	France	LCA	pig	p. 135	LCA modelling; emission data for the inventory were derived from and estimated according to other studies	France, Bretagne; input distances were assumed (for French inputs) and distances for imported crops were adapted from other studies (Cederberg 1998, World Ports 2000)	direct and indirect inputs and effects were assessed; comparable to cradle to farmgate	2005	1998.5	5	1.66667	384	30	7	2.33333	1.08	6	2	6	0.346154	0.95	0.328846
		Casey, J. W.; Holden, N. M. (2006): Greenhouse gas emissions from conventional, agri-environmental scheme, and organic Irish suckler-beef units. In: Journal of environmental quality 35 (1), S. 231–239. DOI: 10.2134/jeq2005.0121.	Ireland	LCA	beef	p. 231 (Abstract)	LCA (data derived from questionairs and other studies)	Ireland	namely: cradle to farmgate	2006	0	6	2	144	12	3	1	1.901	10	3.33333	6.33333	0.365385	0.82	0.299615
		Flessa, H.; Ruser, R.; Dörsch, P.; Kamp, T.; Jimenez, M.A; Munch, J.C; Beese, F. (2002): Integrated evaluation of greenhouse gas emissions (CO2, CH4, N2O) from two farming systems in southern Germany. In: Agriculture, Ecosystems & Environment 91 (1-3), S. 175–189. DOI: 10.1016/S0167-8809(01)00234-1.	Germany	field study	beef/cattle	p.185	modelling on basis of empirical data and other publications	Germany, Oberbayern (South)	direct inputs; limited indirect inputs were considered (production of fertilizer), other indirect inputs for precursors like pesticides and seeds were not included as they were considered to be negligible; infrastructure was not inlcuded (machines and buildings)	2002	1996	4	1.33333	332	21	5	1.66667	1	6	2	5	0.288462	0.73	0.210577
																					17.3333			0.839038	1.50431
	Dairy	Bos, Jules F. F. P., Janjo de Haan, Wijnand Sukkel, und René L. M. Schils. „Energy Use and Greenhouse Gas Emissions in Organic and Conventional Farming Systems in the Netherlands“. NJAS - Wageningen Journal of Life Sciences 68 (7. März 2014): 61–70. https://doi.org/10.1016/j.njas.2013.12.003.	Netherlands	modelling	dairy	p. 64, 67	model study with model DairyWise	Netherlands	indirect and direct CO2 emissions --> comparable with cradle to farmgate	2014	0	10	3.33333	46	11.5	3	1	0.726	4	1.33333	5.66667	0.242857	0.611319	0.148463
		Dalgaard, Randi; Halberg, Niels; Kristensen, Ib S.; Larsen, Inger (2006): Modelling representative and coherent Danish farm types based on farm accountancy data for use in environmental assessments. In: Agriculture, Ecosystems & Environment 117 (4), S. 223–237. DOI: 10.1016/j.agee.2006.04.002.	Denmark	modelling	dairy	p. 10	modelling based on 2138 private farm accounts	Denmark, National agricultural model was aspired		2006	1999	6	2	96	8	2	0.666667	1.14	6	2	4.66667	0.2	0.57	0.114
		Haas, Guido; Wetterich, Frank; Köpke, Ulrich (2001): Comparing intensive, extensified and organic grassland farming in southern Germany by process life cycle assessment. In: Agriculture, Ecosystems & Environment 83 (1-2), S. 43–53. DOI: 10.1016/S0167-8809(00)00160-2.	Germany	LCA	dairy	p. 47	LCA modelling; based on data from 35 farms in the region	Germany, Allgäu (Southern Bavaria)	direct and upstream processes were monitored; used farmgate balance for N and P --> comparable to cradle to farmgate	2001	1998	3	1	522	30.7059	8	2.66667	0.858	5	1.66667	5.33333	0.228571	0.67	0.153143
		Thomassen, M. A.; van Calker, K. J.; Smits, M.C.J.; Iepema, G. L.; Boer, I.J.M. de (2008): Life cycle assessment of conventional and organic milk production in the Netherlands. In: Agricultural Systems 96 (1-3), S. 95–107. DOI: 10.1016/j.agsy.2007.06.001.	Netherlands	field study	dairy	p. 97 & 100	combination of farm data from field studies of 10 conventional and 11 organic farms and data of previous studies. Combined with LCI computation method	Netherlands; conventional farms in project "Caring Dairy"; organic farms in project "BIO-VEEM"	cradle to farmgate	2008	2003	7	2.33333	424	42	10	3.33333	1.093	6	2	7.66667	0.328571	0.65	0.213571
																					23.3333			0.629178	0.958289
other
yield difference conv/org	plant-based	Ponti, Tomek de; Rijk, Bert; van Ittersum, Martin K. (2012): The crop yield gap between organic and conventional agriculture. In: Agricultural Systems 108, S. 1–9. DOI: 10.1016/j.agsy.2011.12.004.								2012	0	9	3	486	81	6	2	1.28	1	0.333333	5.33333	0.25	0.8	0.2
		Ponisio, L. C.; M'Gonigle, L. K.; Mace, K. C.; Palomino, J.; Valpine, P. de; Kremen, C. (2014): Diversification practices reduce organic to conventional yield gap. In: Proceedings of the Royal Society B: Biological Sciences 282 (1799), S. 20141396. DOI: 10.1098/rspb.2014.1396.								2015	0	10	3.33333	255	85	6	2	3.693	3	1	6.33333	0.296875	0.81	0.240469
		Seufert, Verena; Ramankutty, Navin; Foley, Jonathan A. (2012): Comparing the yields of organic and conventional agriculture. In: Nature 485 (7397), S. 229–232. DOI: 10.1038/nature11069.								2012	0	9	3	885	147.5	10	3.33333	17.546	10	3.33333	9.66667	0.453125	0.91	0.412344
																					21.3333			0.852812	1.17259
			productivity (kg milk / ha)			weighting			milk performance (kg Milk/LU)				stocking rate (LU/ha)
			conv	org					conv	org			conv	org
	dairy	Dalgaard, Randi; Halberg, Niels; Kristensen, Ib S.; Larsen, Inger (2006): Modelling representative and coherent Danish farm types based on farm accountancy data for use in environmental assessments. In: Agriculture, Ecosystems & Environment 117 (4), S. 223–237. DOI: 10.1016/j.agee.2006.04.002.
		Bos, JFFP; Haan, J. J. de; Sukkel, W.; Schils, R. L.M. (2007): Comparing energy use and greenhouse gas emissions in organic and conventional farming systems in the Netherlands.	14000	9900	1.41414	5.66667	0.303571	0.429293	7500	7000		1.07143
		Thomassen, M. A.; van Calker, K. J.; Smits, M.C.J.; Iepema, G. L.; Boer, I.J.M. de (2008): Life cycle assessment of conventional and organic milk production in the Netherlands. In: Agricultural Systems 96 (1-3), S. 95–107. DOI: 10.1016/j.agsy.2007.06.001.	17020.8	10434.6	1.63119	7.66667	0.410714	0.669954	7991	6138		1.30189	2.13	1.7	1.25294
		Haas, Guido; Wetterich, Frank; Köpke, Ulrich (2001): Comparing intensive, extensified and organic grassland farming in southern Germany by process life cycle assessment. In: Agriculture, Ecosystems & Environment 83 (1-2), S. 43–53. DOI: 10.1016/S0167-8809(00)00160-2.	14867.6	10022.5	1.48342	5.33333	0.285714	0.423835	6758	5275		1.28114	2.2	1.9	1.15789
						18.6667		1.52308
			kg meat/ha or alternatively animals/ha
	animal-based	Casey, J. W.; Holden, N. M. (2006): Greenhouse gas emissions from conventional, agri-environmental scheme, and organic Irish suckler-beef units. In: Journal of environmental quality 35 (1), S. 231–239. DOI: 10.2134/jeq2005.0121.	412	206	2	6.33333	0.365385	0.730769
		Flessa, H.; Ruser, R.; Dörsch, P.; Kamp, T.; Jimenez, M.A; Munch, J.C; Beese, F. (2002): Integrated evaluation of greenhouse gas emissions (CO2, CH4, N2O) from two farming systems in southern Germany. In: Agriculture, Ecosystems & Environment 91 (1-3), S. 175–189. DOI: 10.1016/S0167-8809(01)00234-1.	0.9	0.6	1.5	5	0.288462	0.432692
		Basset-Mens, Claudine; van der Werf, Hayo M.G. (2005): Scenario-based environmental assessment of farming systems. The case of pig production in France. In: Agriculture, Ecosystems & Environment 105 (1-2), S. 127–144. DOI: 10.1016/j.agee.2004.05.007.	1842	1013	1.81836	6	0.346154	0.629433
						17.3333		1.79289

## Sheet: 6. Emission Values
	Original GEMIS data (kgGas/kgProd)						extrapolated CO2eq	extrapolated CO2eq with LUC	CO2-eq with LUC from SOY	only LUC from SOY
	name	name (in GEMIS)	category (in GEMIS)	production-level (in GEMIS)	Code	CO2-eq
	field-vegetables	Feldgemüse	Gemüse	Anbau	AnbauFeldgemüse-DE-2010	0.0328	0.0327698
	tomatoes	Tomate	Gemüse	Anbau	AnbauTomate-DE-2010	0.3943	0.393937
	fruit	Obst	Obst	Anbau	AnbauObst-DE-2010	0.2531	0.252867
	rye	Roggen	Getreideerzeugnisse	Anbau	AnbauRoggenDE-2010	0.2204	0.220197
	wheat	Weizen-Körner	Getreideerzeugnisse	Anbau	AnbauWeizen-KörnerDE-2010	0.3757	0.375354
	oat	Hafer	Getreideerzeugung	Anbau	AnbauHafer-DE-2010	0.3605	0.360168
	barley	Gerste	Getreideerzeugung	Anbau	AnbauGerste-DE-2010	0.3335	0.333193
	potatoes	Kartoffeln	Gemüse	Anbau	AnbauKartoffel-DE-2010	0.0648	0.0647403
	beans	Bohnen	Gemüse	Anbau	AnbauFeldgemüse-DE-2010	0.0328	0.0327698
	rapeseed	Rapsöl	Raps-Öl	NG-Herstellung	NG-HerstellungRapsölDE-2010	1.01916	1.01822
	eggs	Eier	Eier	TierhaltungLegehenne	TierhaltungLegehenne(Ei)-DE-2010	1.17112	1.17004	1.18324	1.18324	0.0131979
	broilers	Masthähnchen	Fleisch	NG-Schlachterei	NG-SchlachtereiDE-Masthähnchen-2010	13.1718	13.1597	15.8063	15.8063	2.64663
	beef	Rind	Fleisch	NG-Schlachterei	NG-SchlachtereiDE-Rind-2010	24.8637	24.8408	36.9526	36.9526	12.1118
	pork	Schwein	Fleisch	NG-Schlachterei	NG-SchlachtereiDE-Schwein-2010	5.5486	5.54349	9.5604	9.5604	4.01691
	milk	Milch	Milchprodukte	TierhaltungMilchkuh	TierhaltungMilchkuh(Milch)-DE-2010	1.09577	1.09476	1.32752	1.32752	0.232765
	Extrapolation of emission data from 2010 to 2016
	GHG-Emissions in DE per year
	Jahr	in Mio tCO2-eq
	2000	67.6	33
	2001	67.1	33
	2002	65	33
	2003	64.1	33
	2004	64	33
	2005	63.4	33
	2006	62.6	33
	2007	62	33
	2008	64.3	33
	2009	63.7	33
	2010	62.9	33
	2011	64.5	33
	2012	64.1	33
	2013	65.2	33
	2014	66.6	33
	2015	67	33
			EB
	emission increase			2010	64.512	EB
	0.9991	compared to 2010		2016	64.4526	EB
				Emissions-Steigerung	0.999079

## Sheet: 7. LUC
												Trend analysis for area expansion of soybean						Soymeal Imports to Germany
													BRAZIL		ARGENTINA			Year	Country	Product	Total Quantity	Share	Share BRA & ARG	Jan	Feb	Mar	Apr	May	Jun	Jul	Aug	Sep	Oct	Nov	Dec
	Calculating ABOVEGROUND GWP of soy					2010		2016				year	area (ha)	trend area (ha)	area (ha)	trend area (ha)		2016	ALL	SOYMEAL	1754.94			154.145	98.0243	219.35	127.236	180.08	85.6844	206.798	130.393	128.338	81.1052	154.178	189.606
	calculation factors	input factors	source	info	units	ARG	BRA	ARG	BRA		1	1990	11487300	6852915	4961600	2703781			BRAZIL & ARG		1709.4	0.974055
	GWP-ACC ( c )			weighted average GWP value of aboveground carbon stock exchange in a country	tCO2eq/ha year	379.8	505.8	379.8	505.8		2	1991	9616650	7705830	4774500	3407562			BRAZIL		1271.44	0.724493	0.743791	117.63	91.4154	51.7592	126.186	129.947	78.0273	103.3	128.129	126.455	80.0082	104.215	134.369
		t biomass/ha	Ponsioen and Blonk (2012)		t biomass/ha	211	281	211	281		3	1992	9441390	8558745	4935710	4111343			ARGENTINA		437.965	0.249562	0.256209	35	5	156.104	0	48	4.62839	97.6296	0	0	0	47.9032	43.7
		tCO2eq/t biomass	Ponsioen and Blonk (2012)		tCO2eq/t biomass	1.8	1.8	1.8	1.8		4	1993	10635330	9411660	5116235	4815124			RUSSIA		15.5197	0.00884346		1.05115	1.077	1.07696	0.103	1.82877	1.02573	4.15613	1.00002	0.077	0.076	0.025	4.02294
	f.agr. ( c )		Ponsioen and Blonk (2012)	allocation fraction of agriculture (1-f.agr. = f.timber)	/	0.65	0.65	0.65	0.65		5	1994	11525410	10264575	5748910	5518905			CHINA		12.5652	0.00715993		0.413897	0.531935	0.212321	0.940009	0.301205	1.99628	0.649505	1.04094	1.55433	0.92098	1.73693	2.26689
	f.nat.land ( c )		FAOSTAT (2020)	fraction of crop area expansion at the cost of natural land (1-f.nat.land = at the cost of other other land area)	ha/ha	0.86	0.81	0.788592	0.793398		6	1995	11675005	11117490	5934160	6222686			OTHER		17.4471	0.00994172
	exp.rate (i,c)		FAOSTAT (2020)	annual increase in area for crop i in country c	10^6 ha/year	0.73	0.76	0.703781	0.852915		7	1996	10299470	11970405	5913415	6926467
	area (i,c)		FAOSTAT (2020)	area of crop i in country c (ha)	10^6 ha/year	17.3	23.2	21.3041	29.5062		8	1997	11486478	12823320	6393780	7630248		Source: EUROSTAT	https://ec.europa.eu/info/food-farming-fisheries/farming/facts-and-figures/markets/overviews/market-observatories/crops/oilseeds-and-protein-crops_en
	GWP-LUCA			land use change aboveground	tCO2eq/ha year	8.95867	8.72374	6.43125	7.54008		9	1998	13303656	13676235	6954120	8334029
											10	1999	13061410	14529150	8180000	9037810
	Calculating BELOWGROUND GWP of soy										11	2000	13656771	15382065	8637503	9741591
	GWP-BCC ( c )		Ponsioen and Blonk (2012)	weighted average GWP value of belowground carbon stock exchange in a country	tCO2eq/ha year	6.1	3.6	6.1	3.6		12	2001	13985099	16234980	10400193	10445372
	T-eq.		Ponsioen and Blonk (2012)	time to reach a new equilibrium level of soil organic carbon	years	20	20	20	20		13	2002	16359441	17087895	11405247	11149153
	GWP-LUCB			land use change belowground	tCO2eq/ha year	4.42726	1.91048	3.17824	1.65126		14	2003	18524768	17940810	12419995	11852934
											15	2004	21538990	18793725	14304539	12556715
	GWP TOTAL (per ha)				tCO2eq/ha year	13.3859	10.6342	9.6095	9.19134		16	2005	22948874	19646640	14032198	13260496
	GWP TOTAL (per kg soybean)				kgCO2eq/kg	4.44037	3.66079	3.18765	3.16408		17	2006	22047348	20499555	15130038	13964277
	GWP TOTAL (per kg soymeal)				kgCO2eq/kg	3.55882	2.93401	2.55481	2.53592		18	2007	20565279	21352470	15981264	14668058
	GWP TOTAL (per kg soymeal) IMPORT				kgCO2eq/kg			2.54076			19	2008	21246302	22205385	16387438	15371839
											20	2009	21750468	23058300	16771003	16075620
											21	2010	23327296	23911215	18130800	16779401
											22	2011	23968663	24764130	18764850	17483182
	yield of soybeans in 2016				conversion soybean to soymeal						23	2012	24975258	25617045	17577320	18186963
	ARGENTINA	3.0146	t/ha		1	kg of soybean	-->				24	2013	27906675	26469960	19418824	18890744
	BRAZIL	2.9049	t/ha		0.801471	kg of soymeal					25	2014	30273763	27322875	19252552	19594525
											26	2015	32181243	28175790	19352115	20298306
	Source: FAOSTAT (2019)				Source: Purcell, Larry C.; Salmeron, Montserrat; Ashlock, Lanny (2000). "Chapter 19: Soybean Facts" (PDF). Arkansas Soybean Production Handbook - MP197. Little Rock, AR: University of Arkansas Cooperative Extension Service						27	2016	2.95062e+07	29028705	2.13041e+07	21002087

## Sheet: 8. Tables
	Table 1:													Table 2:										Table 3:																			Table 4:
	Emission data (in kg CO2eq/kgProduct)													Name	Country	Produce	Dorg/conv	relevance						Broad categories [b]	prod. method								Narrow categories [n]	prod. method									production data
	Broad categories [b]	prod. method			Narrow categories [n]	prod. method			Food-specific [i]	prod. method								PY	CY	SJR	SUM	WEIGHT			Conv.					Org.				Conv.					Org.				Broad categories [b]	share in broad categories	Narrow categories [n]	share in narrow categories	Food-specific [i]	Total production quantity (in 1,000t) [qb,n,i,conv]
		conv. [Eb,conv]	with LUC	org. [Eb,org]		conv. [eb,n,conv]	with LUC	org. [eb,n,conv]		conv. [gb,n,i,conv]	with LUC	org.		Plant-based-BASED											ppb,conv (€/kgProd)	Cb,conv (€/kgProd)	with LUC	∆b,conv	with LUC	ppb,conv (€/kgProd)	Cb,org (€/kgProd)	∆b,org		ppb,n,conv (€/kgProd)	Cb,n,conv	with LUC	∆b,n,conv	with LUC	ppb,n,org (€/kgProd)	Cb,n,org (€/kgProd)	∆b,n,org
														Aguilera et al. (2015)	Spain	citrus, fruits	0.49	10	3	10	23	0.255556																					Plant-based	0.0676326	Vegetables	0.976016	field-vegetables	3166.23
	Plant-based	0.196802	/	0.112205	Vegetables	0.041432	/	0.023622	field-vegetables	0.0327698	/	0.0186834		Aguilera et al. (2015)	Spain	cereals, legumes, veg.	0.45	10	3	10	23	0.255556		Plant-based	0.144363	0.0354243	/	0.245384	/	0.364488	0.0201968	0.0554115	Vegetables	0.685478	0.00745776		0.0108797		1.09738	0.00425197	0.00387466					0.023984	tomatoes	77.8049
									tomatoes	0.393937	/	0.224599		Cooper et al. (2011)	UK	crops	0.42	8	2	2	12	0.133333											Fruit	0.49684	0.0455161		0.0916111		0.571871	0.0259505	0.0453782						other	62.7859
					Fruit	0.252867	/	0.144169	fruit	0.252867	/	0.144169		Küstermann et al. (2008)	Germany	arable	0.72	7	3	4	14	0.155556											Cereal	0.0910238	0.0652867		0.717249		0.306864	0.0372225	0.1213			0.0242051	Fruit	1	fruit	1183.48
					Cereal	0.362704	/	0.206792	rye	0.220197	/	0.125543		Reitmayr (1995)	Germany	wheat, potatoe	0.63	0	1	1	2	0.0222222											Root Crops	0.0810649	0.0116431		0.143627		0.298264	0.00663822	0.0222561						other	0
									wheat	0.375354	/	0.214004		Tuomisto (2012)	EU	arable	0.36	9	2	5	16	0.177778											Legumes	0.0180306	0.00589856		0.327143		0.13319	0.00336301	0.0252497			0.325922	Cereal	0.0459809	rye	732.732
									oat	0.360168	/	0.205346					0.486222				90	1											Oilseed	0.366456	0.18328		0.500143		0.422239	0.104495	0.24748					0.81739	wheat	13025.6
									barley	0.333193	/	0.189966					0.57014							Animal	1.65543	1.6027	2.40867	0.968146	1.45501	3.40979	2.41095	0.707066	Eggs	1.20851	0.210607	0.212983	0.174271	0.176237	3.41617	0.316818	0.0927407					0.00632463	oat	100.787
					Root Crops	0.0646841	/	0.036879	potatoes	0.0647403	/	0.036911		Animal																			Poultry	1.72262	2.36874	2.84513	1.37508	1.65163	2.31251	3.56331	1.54089					0.130526	barley	2080.01
					Legumes	0.0327698	/	0.0186834	beans	0.0327698	/	0.0186834		Basset-Mens; Werft (2005)	France	pig	0.95	5	7	6	18	0.346154											Ruminants	3.38339	4.47135	6.65147	1.32156	1.96592	3.89847	6.72628	1.72536						other	0
					Oilseed	1.01822	/	0.58053	rapeseed	1.01822	/	0.58053		Casey; Holden (2006)	Ireland	beef	0.82	6	3	10	19	0.365385											Pork	1.34772	0.997828	1.72087	0.740382	1.27688	3.60889	1.50104	0.415929			0.539625	Root Crops	0.999131	potatoes	8577.05
	Animal	8.90387	13.3815	13.3942	Eggs	1.17004	1.18324	1.7601	eggs	1.17004	1.18324	1.7601		Flessa et al. (2002)	Germany	beef/cattle	0.73	4	5	6	15	0.288462		Milk	0.264	0.197057	0.238954	0.746427	0.90513	0.477	0.188837	0.395885	Milk	0.264	0.197057	0.238954	0.746427	0.90513	0.477	0.188837	0.395885						other	17799.8
					Poultry	13.1597	15.8063	19.7962	broilers	13.1597	15.8063	19.7962					0.839038				52	1																						0.00875822	Legumes	1	beans	148.201
					Ruminants	24.8408	36.9526	37.3682	beef	24.8408	36.9526	37.3682					1.50431																														other	280.022
					Pork	5.54349	9.5604	8.33911	pork	5.54349	9.5604	8.33911		Milk										CO2eq cost rate:		180		€/tCO2eq																0.0338566	Oilseed	1	rapeseed	1594.73
	Dairy	1.09476	1.32752	1.0491	Milk	1.09476	1.32752	1.0491	milk	1.09476	1.32752	1.0491		Bos et al. (2014)	Netherlands	dairy	0.611319	10	3	4	17	0.242857				0.18		€/kgCO2eq																			other	60.6513
														Dalgaard et al. (2006)	Denmark	dairy	0.57	6	2	6	14	0.2																					Animal	0.08045	Eggs	1	eggs	716.12
														Haas et al. (2001)	Germany	dairy	0.67	3	8	5	16	0.228571																									other	0
														Thomassen et al. (2008)	Netherlands	dairy	0.65	7	10	6	23	0.328571																						0.169635	Poultry	1	broilers	1510
																	0.629178				70	1																									other	0
																	0.958289																											0.125419	Ruminants	1	beef	1098.47
																																															other	17.935
																																												0.624496	Pork	1	pork	5558.88
																																															other	0.024
																																											Dairy	1	Milk	1	milk	31736.2
																																															other	0

## Sheet: 9. Figures
	Figure 1:									Figure 2:
	Monetary Costs [C]		Org.	Conv.						Percentage Surcharge [∆]		Org.	Conv.
			0.220365	0.181294								0.197304	0.439357
	Animal	1.61805	2.41095	1.6027						Animal	0.963187	0.707066	0.968146
	Dairy	0.196851	0.188837	0.197057						Dairy	0.737663	0.395885	0.746427
	Plant-based	0.0351329	0.0201968	0.0354243						Plant-based	0.241749	0.0554115	0.245384
	Monetary Costs with LUC [C]		Org.	Conv.						Percentage Surcharge with LUC [∆]		Org.	Conv.
			0.220365	0.246306								0.197304	0.516998
	Animal	2.40871	2.41095	2.40867						Animal	1.4408	0.707066	1.45501
	Dairy	0.237701	0.188837	0.238954						Dairy	0.892399	0.395885	0.90513
	Plant-based	0.0351329	0.0201968	0.0354243						Plant-based	0.241749	0.0554115	0.245384
	only LUC		Org.	Conv.						only LUC		Org.	Conv.
			0	0.0650123								0	0.0776408
	Animal	0.790661	0	0.805971						Animal	0.477617	0	0.486865
	Dairy	0.0408503	0	0.0418977						Dairy	0.154736	0	0.158703
	Plant-based	0	0	0						Plant-based	0	0	0
	Monetary Costs with LUC [C]									Percentage Surcharge with LUC [∆]
			Monetary Costs	LUC Emission Costs	Total							Percentage Surcharge	LUC Surcharge	Total
	Animal									Animal
		conv.	1.6027	0.805971	2.40867						conv.	0.968146	0.486865	1.45501
		org.	2.41095		2.41095						org.	0.707066		0.707066
	Dairy									Dairy
		conv.	0.197057	0.0418977	0.238954						conv.	0.746427	0.158703	0.90513
		org.	0.188837		0.188837						org.	0.395885		0.395885
	Plant-based									Plant-based
		conv.	0.0354243		0.0354243						conv.	0.245384		0.245384
		org.	0.0201968		0.0201968						org.	0.0554115		0.0554115
	x									x
